# Supplementary material for: Use tumor suppressor genes as biomarkers for diagnosis of non-small cell lung cancer
Source: Sci Rep. 2021 Feb 12;11:3596. doi: 10.1038/s41598-020-80735-x (PMC7881207; doi:10.1038/s41598-020-80735-x)
Supplement: Supplementary file 16 — Supplementary table S1. [file 41598_2020_80735_MOESM16_ESM.xlsx]

## Sheet: supplementary_Table_S1
probeid	gene	chromosome	physical position	strand	length	cytomap start	gene function	Ensembl
201335_s_at	ARHGEF12	chr11	120207945-120360645	+	97.8	q23.3	Rho guanine nucleotide exchange factor (GEF) 12	ENSG00000196914 /// OTTHUMG00000166143
201621_at	NBL1	chr1	19981503-19984935	+	95.7	p36.13	neuroblastoma 1, DAN family BMP antagonist	ENSG00000158747 /// OTTHUMG00000002700
203185_at	RASSF2	chr20	4760669-4803050	-	92.65	p13	Ras association (RalGDS/AF-6) domain family member 2	ENSG00000101265 /// OTTHUMG00000031790
203525_s_at	APC	chr5	112090358-112181935	+	98.49	q22.2	adenomatous polyposis coli	ENSG00000134982 /// OTTHUMG00000128806
205407_at	RECK	chr9	36036915-36124448	+	97.51	p13.3	reversion-inducing-cysteine-rich protein with kazal motifs	ENSG00000122707 /// OTTHUMG00000019898
208056_s_at	CBFA2T3	chr16	88941282-89043373	-	93.57	q24.3	core-binding factor, runt domain, alpha subunit 2; translocated to, 3	ENSG00000129993 /// OTTHUMG00000137864
209220_at	GPC3	chrX	132669911-133119627	-	99.95	q26.2	glypican 3	ENSG00000147257 /// OTTHUMG00000022448
209792_s_at	KLK10	chr19	51517596-51523282	-	85.73	q13.41	kallikrein-related peptidase 10	ENSG00000129451 /// OTTHUMG00000182916
209815_at	PTCH1	chr9	98205261-98269699	-	96.61	q22.32	patched 1	ENSG00000185920 /// OTTHUMG00000020280
212099_at	RHOB	chr2	20646834-20649255	+	95.43	p24.1	ras homolog family member B	ENSG00000143878 /// OTTHUMG00000090755
213103_at	STARD13	chr13	33677272-33780143	-	94.64	q13.1	StAR-related lipid transfer (START) domain containing 13	ENSG00000133121 /// OTTHUMG00000016708
213348_at	CDKN1C	chr11	2904447-2906992	-	81.08	p15.4	cyclin-dependent kinase inhibitor 1C (p57, Kip2)	ENSG00000129757 /// OTTHUMG00000010040
214985_at	EXT1	chr8	118808612-118811253	-	98.61	q24.11	exostosin glycosyltransferase 1	ENSG00000182197 /// OTTHUMG00000059718
222762_x_at	LIMD1	chr3	45636350-45722755	+	88.57	p21.31	LIM domains containing 1	ENSG00000144791 /// OTTHUMG00000133453
225020_at	DAB2IP	chr9	124522495-124547809	+	98.59	q33.2	DAB2 interacting protein	ENSG00000136848 /// OTTHUMG00000020595
225886_at	DDX5	chr17	62494372-62495696	-	95.27	q23.3	DEAD (Asp-Glu-Ala-Asp) box helicase 5	---
226022_at	SASH1	chr6	148871020-148873184	+	88.15	q24.3	SAM and SH3 domain containing 1	ENSG00000111961 /// OTTHUMG00000015773
226225_at	MCC	chr5	112357800-112360551	-	94.98	q22.2	mutated in colorectal cancers	ENSG00000171444 /// OTTHUMG00000128804
227013_at	LATS2	chr13	21547177-21548279	-	95.66	q12.11	large tumor suppressor kinase 2	ENSG00000150457 /// OTTHUMG00000016531
228548_at	RAP1A	chr1	112257498-112259438	+	78.82	p13.2	RAP1A, member of RAS oncogene family	ENSG00000116473 /// OTTHUMG00000011959
229844_at	FOXP1	chr3	71003845-71004610	-	95.11	p13	forkhead box P1	ENSG00000114861 /// OTTHUMG00000158803
230320_at	TBRG1	chr11	124504861-124505294	+	96.01	q24.2	transforming growth factor beta regulator 1	ENSG00000154144 /// OTTHUMG00000153024
231854_at	PIK3CA	chr3	178953538-178956277	+	97.24	q26.32	phosphatidylinositol-4,5-bisphosphate 3-kinase, catalytic subunit alpha	ENSG00000121879 /// OTTHUMG00000157311
238914_at	DCC	chr18	51061578-51062273	+	99.86	q21.2	deleted in colorectal carcinoma	---
239098_at	KCNRG	chr13	50594566-50595058	+	61.07	q14.2	potassium channel regulator	ENSG00000198553 /// OTTHUMG00000140140
240288_at	TRIM13	chr13	50594347-50594611	+	100	q14.2	potassium channel regulator /// tripartite motif containing 13	ENSG00000198553 /// ENSG00000204977 /// OTTHUMG00000016926 /// OTTHUMG00000140140
