# Supplementary material for: Use tumor suppressor genes as biomarkers for diagnosis of non-small cell lung cancer
Source: Sci Rep. 2021 Feb 12;11:3596. doi: 10.1038/s41598-020-80735-x (PMC7881207; doi:10.1038/s41598-020-80735-x)
Supplement: Supplementary file 17 — Supplementary table S2. [file 41598_2020_80735_MOESM17_ESM.xlsx]

## Sheet: Sheet1
gene	S_score(+)	group	cohort		gene	S_score(-)	group	cohort		gene	N_score(+)	group	cohort		gene	N_score(-)	group	cohort
PTCH1	0	W	GSE19804_stage2		TBRG1	0	W	GSE18842		PTCH1	0.00314352	W	GSE21933		KLK10	0	W	GSE40419
PTCH1	0.0291473	W	GSE19804_stage3		TBRG1	0.00769523	W	GSE19804_stage2		PTCH1	0.00826972	W	GSE18842		KLK10	9.26012e-05	W	GSE21933
PTCH1	0.0326392	W	GSE40419		TBRG1	0.0446634	W	GSE19804_stage3		PTCH1	0.0126925	W	GSE40419		KLK10	0.0139563	W	GSE19804_stage3
PTCH1	0.0288366	W	GSE18842		TBRG1	0.0551843	W	GSE2193		PTCH1	0	W	GSE19804_stage2		KLK10	0.00239521	W	GSE19804_stage2
KLK10	0.00766637	W	GS21933		KCNRG	0	W	GSE19804_stage2		PTCH1	0.0191108	W	GSE19804_stage3		KLK10	0	W	GSE18842
KLK10	0.00782073	W	GSE19804_stage2		KCNRG	0.0273843	W	GSE19804_stage3		KLK10	0.000176882	W	GSE21933		PTCH1	0.000485909	W	GSE40419
KLK10	0.0863984	W	GSE40419		KCNRG	0.0732028	W	GSE2193		KLK10	0	W	GSE18842		PTCH1	0.00291652	W	GSE21933
KLK10	0.0159542	W	GSE18842		KCNRG	0	W	GSE40419		KLK10	0.000366233	W	GSE40419		PTCH1	0	W	GSE19804_stage2
APC	0.0241045	W	GS21933		TRIM13	0.000602778	W	GSE18842		KLK10	0.000794597	W	GSE19804_stage2		PTCH1	0.00433511	W	GSE18842
APC	0.0020818	W	GSE19804_stage2		TRIM13	0	W	GSE19804_stage2		APC	0.00542766	W	GSE21933		EXT1	0	W	GSE40419
APC	0.00700717	W	GSE19804_stage3		TRIM13	0.0283908	W	GSE19804_stage3		APC	0.00777923	W	GSE18842		EXT1	0.00424757	W	GSE19804_stage3
APC	0.0302223	W	GSE18842		PTCH1	0	W	GSE19804_stage2		APC	0.00119379	W	GSE19804_stage2		EXT1	0.00119617	W	GSE19804_stage2
TBRG1	0.0256082	W	GS21933		PTCH1	0.071447	W	GSE2193		APC	0.00312013	W	GSE19804_stage3		EXT1	0.0024909	W	GSE18842
TBRG1	0	W	GSE19804_stage2		PTCH1	0.00221706	W	GSE40419		TBRG1	0.00130573	W	GSE21933		DCC	0.000179743	W	GSE21933
TBRG1	0.0613214	W	GSE19804_stage3		KLK10	0.0380148	W	GSE19804_stage3		TBRG1	0	W	GSE19804_stage2		DCC	0.0157767	W	GSE19804_stage3
PIK3CA	0.0839158	W	GSE19804_stage3		KLK10	0.0174982	W	GSE2193		TBRG1	0.0417317	W	GSE19804_stage3		DCC	0.00838323	W	GSE19804_stage2
PIK3CA	0.0331463	W	GSE40419		KLK10	0	W	GSE40419		EXT1	0.000177588	W	GSE40419		DCC	0	W	GSE18842
PIK3CA	0.00951691	W	GSE18842		RHOB	0.0778879	W	GSE2193		EXT1	0.00159172	W	GSE19804_stage2		PIK3CA	0	W	GSE40419
EXT1	0.00664332	W	GSE19804_stage2		RHOB	0.0481784	W	GSE40419		EXT1	0.0120905	W	GSE19804_stage3		PIK3CA	0.0115291	W	GSE19804_stage3
EXT1	0.025233	W	GSE19804_stage3		PIK3CA	0.0208389	W	GSE19804_stage3		PIK3CA	9.33968e-05	W	GSE18842		PIK3CA	9.44198e-05	W	GSE18842
EXT1	0.0770918	W	GSE40419		PIK3CA	0.000697044	W	GSE40419		PIK3CA	0.00357622	W	GSE40419		KCNRG	0	W	GSE40419
NBL1	0.00103501	W	GSE19804_stage2		NBL1	0	W	GSE19804_stage2		NBL1	0.000415455	W	GSE19804_stage2		KCNRG	0	W	GSE19804_stage2
NBL1	0.0548143	W	GSE19804_stage3		NBL1	0.0265208	W	GSE19804_stage3		NBL1	0.0374415	W	GSE19804_stage3		KCNRG	0.00287527	W	GSE18842
MCC	0.023959	W	GS21933		MCC	0.00616168	W	GSE18842		MCC	0.00134072	W	GSE21933		APC	0.00499124	W	GSE21933
MCC	0.0365785	W	GSE18842		MCC	0.0473613	W	GSE2193		MCC	0.0073704	W	GSE18842		APC	0.00485437	W	GSE19804_stage3
GPC3	0.00991583	W	GS21933		EXT1	0.009137	W	GSE19804_stage3		GPC3	0.000184792	W	GSE21933		APC	0.00254154	W	GSE18842
GPC3	0.0226627	W	GSE18842		EXT1	0	W	GSE40419		GPC3	0.00656962	W	GSE18842		TRIM13	0	W	GSE19804_stage2
DCC	0.0308337	W	GS21933		DDX5	0.0066249	W	GSE18842		DCC	0.00100191	W	GSE21933		TRIM13	0	W	GSE18842
DCC	0.0042046	W	GSE18842		LATS2	0	W	GSE18842		DCC	0.00059484	W	GSE18842		TBRG1	0.00676388	W	GSE21933
RASSF2	0.0756581	W	GSE19804_stage3		GPC3	0.0160284	W	GSE2193		RASSF2	0.049922	W	GSE19804_stage3		TBRG1	0.00125786	W	GSE19804_stage2
KCNRG	0.0416624	W	GSE40419		DDX5	0.0625621	W	GSE40419		KCNRG	0.00798674	W	GSE40419		NBL1	0.0151699	W	GSE19804_stage3
DDX5	0.0243857	W	GSE19804_stage3		DCC	0.000349134	W	GSE18842		DDX5	0.0132709	W	GSE19804_stage3		NBL1	0	W	GSE19804_stage2
CDKN1C	0.0438509	W	GSE19804_stage3		DCC	0.0222554	W	GSE19804_stage3		CDKN1C	0.0304212	W	GSE19804_stage3		MCC	0.00512914	W	GSE21933
CBFA2T3	0.421849	S	GS21933		DCC	0.00706795	W	GSE2193		ARHGEF12	0.0886814	W	GSE40419		MCC	0.00419963	W	GSE18842
CBFA2T3	0.340777	S	GSE19804_stage2		DAB2IP	0.0256121	W	GSE19804_stage3		CBFA2T3	0.175642	S	GSE21933		GPC3	0.00079766	W	GSE21933
CBFA2T3	0.36667	S	GSE19804_stage3		DAB2IP	0.082048	W	GSE2193		CBFA2T3	0.420293	S	GSE18842		DAB2IP	0.0109223	W	GSE19804_stage3
CBFA2T3	0.657782	S	GSE40419		DAB2IP	0.0677458	W	GSE40419		CBFA2T3	0.538128	S	GSE40419		CDKN1C	0.0157959	W	GSE19804_stage3
CBFA2T3	0.583674	S	GSE18842		CDKN1C	0.0306894	W	GSE19804_stage3		CBFA2T3	0.257847	S	GSE19804_stage2		RECK	0.36699	S	GSE40419
RECK	0.31543	S	GS21933		ARHGEF12	0.03171	W	GSE40419		CBFA2T3	0.297582	S	GSE19804_stage3		RECK	0.0658912	S	GSE21933
RECK	0.180132	S	GSE19804_stage2		APC	0.00862968	W	GSE19804_stage3		RECK	0.139101	S	GSE21933		RECK	0.129854	S	GSE19804_stage3
RECK	0.304106	S	GSE19804_stage3		APC	0.0236832	W	GSE2193		RECK	0.510102	S	GSE18842		RECK	0.162874	S	GSE19804_stage2
RECK	0.726631	S	GSE40419		APC	0.053752	W	GSE40419		RECK	0.617769	S	GSE40419		RECK	0.5	S	GSE18842
RECK	0.6687	S	GSE18842		DCC	0.0713548	W	GSE40419		RECK	0.136273	S	GSE19804_stage2		SASH1	0.183715	S	GSE40419
SASH1	0.42421	S	GS21933		STARD13	0.497867	S	GSE18842		RECK	0.25	S	GSE19804_stage3		SASH1	0.126815	S	GSE21933
SASH1	0.378173	S	GSE19804_stage2		STARD13	0.146261	S	GSE19804_stage2		SASH1	0.187132	S	GSE21933		SASH1	0.169296	S	GSE19804_stage3
SASH1	0.318963	S	GSE19804_stage3		STARD13	0.135971	S	GSE19804_stage3		SASH1	0.407941	S	GSE18842		SASH1	0.207186	S	GSE19804_stage2
SASH1	0.641328	S	GSE40419		STARD13	0.243854	S	GSE2193		SASH1	0.516068	S	GSE40419		SASH1	0.317156	S	GSE18842
SASH1	0.581405	S	GSE18842		STARD13	0.223873	S	GSE40419		SASH1	0.310687	S	GSE19804_stage2		CBFA2T3	0.253531	S	GSE40419
STARD13	0.434459	S	GS21933		SASH1	0.212346	S	GSE18842		SASH1	0.26248	S	GSE19804_stage3		CBFA2T3	0.13166	S	GSE21933
STARD13	0.273848	S	GSE19804_stage2		SASH1	0.262804	S	GSE19804_stage2		STARD13	0.191076	S	GSE21933		CBFA2T3	0.308372	S	GSE18842
STARD13	0.482765	S	GSE19804_stage3		SASH1	0.224421	S	GSE19804_stage3		STARD13	0.543607	S	GSE18842		RAP1A	0.262218	S	GSE40419
STARD13	0.573201	S	GSE40419		SASH1	0.299906	S	GSE2193		STARD13	0.43907	S	GSE40419		RAP1A	0.0646766	S	GSE21933
STARD13	0.683534	S	GSE18842		SASH1	0.246008	S	GSE40419		STARD13	0.210568	S	GSE19804_stage2		RAP1A	0.125607	S	GSE19804_stage3
RAP1A	0.366295	S	GS21933		RASSF2	0.59523	S	GSE18842		STARD13	0.412637	S	GSE19804_stage3		RAP1A	0.472371	S	GSE18842
RAP1A	0.432216	S	GSE19804_stage3		RASSF2	0.152912	S	GSE19804_stage2		ARHGEF12	0.137617	S	GSE21933		RASSF2	0.215821	S	GSE40419
RAP1A	0.417298	S	GSE40419		RASSF2	0.0980339	S	GSE19804_stage3		ARHGEF12	0.318252	S	GSE18842		RASSF2	0.106357	S	GSE21933
RAP1A	0.659956	S	GSE18842		RASSF2	0.284375	S	GSE2193		ARHGEF12	0.199841	S	GSE19804_stage2		RASSF2	0.11497	S	GSE19804_stage2
ARHGEF12	0.313792	S	GS21933		RASSF2	0.322777	S	GSE40419		CDKN1C	0.351621	S	GSE18842		RASSF2	0.455394	S	GSE18842
ARHGEF12	0.259043	S	GSE19804_stage2		RECK	0.437727	S	GSE18842		CDKN1C	0.386578	S	GSE40419		STARD13	0.152919	S	GSE40419
ARHGEF12	0.507389	S	GSE18842		RECK	0.226262	S	GSE19804_stage2		CDKN1C	0.173222	S	GSE19804_stage2		STARD13	0.0962841	S	GSE21933
CDKN1C	0.22391	S	GSE19804_stage2		RECK	0.171885	S	GSE19804_stage3		DCC	0.431758	S	GSE40419		STARD13	0.107403	S	GSE19804_stage3
CDKN1C	0.531223	S	GSE40419		RECK	0.458768	S	GSE40419		DCC	0.200636	S	GSE19804_stage2		STARD13	0.491697	S	GSE18842
CDKN1C	0.485556	S	GSE18842		RHOB	0.615167	S	GSE18842		DCC	0.280421	S	GSE19804_stage3		LATS2	0.259145	S	GSE40419
DCC	0.277762	S	GSE19804_stage2		RHOB	0.120965	S	GSE19804_stage2		RAP1A	0.149316	S	GSE21933		LATS2	0.0609863	S	GSE21933
DCC	0.356115	S	GSE19804_stage3		RHOB	0.18484	S	GSE19804_stage3		RAP1A	0.507213	S	GSE18842		LATS2	0.474827	S	GSE18842
DCC	0.570728	S	GSE40419		RAP1A	0.108367	S	GSE19804_stage2		RAP1A	0.357254	S	GSE19804_stage3		ARHGEF12	0.0988703	S	GSE21933
LIMD1	0.233477	S	GSE19804_stage3		RAP1A	0.173055	S	GSE19804_stage3		RASSF2	0.12868	S	GSE21933		ARHGEF12	0.102994	S	GSE19804_stage2
LIMD1	0.543451	S	GSE40419		RAP1A	0.404269	S	GSE40419		RASSF2	0.437705	S	GSE18842		CDKN1C	0.117872	S	GSE40419
LIMD1	0.645427	S	GSE18842		LATS2	0.127254	S	GSE19804_stage2		RASSF2	0.15733	S	GSE19804_stage2		CDKN1C	0.116168	S	GSE19804_stage2
RASSF2	0.331261	S	GS21933		LATS2	0.14265	S	GSE19804_stage3		DDX5	0.183129	S	GSE21933		DDX5	0.0737087	S	GSE21933
RASSF2	0.206595	S	GSE19804_stage2		LATS2	0.349138	S	GSE40419		DDX5	0.428068	S	GSE18842		DDX5	0.354472	S	GSE18842
RASSF2	0.619	S	GSE18842		FOXP1	0.103708	S	GSE19804_stage2		FOXP1	0.503683	S	GSE18842		FOXP1	0.12376	S	GSE40419
DDX5	0.418694	S	GS21933		FOXP1	0.0743656	S	GSE19804_stage3		FOXP1	0.34632	S	GSE40419		FOXP1	0.470468	S	GSE18842
DDX5	0.577772	S	GSE18842		FOXP1	0.218223	S	GSE40419		LATS2	0.491658	S	GSE18842		MCC	0.115825	S	GSE40419
FOXP1	0.490544	S	GSE40419		CBFA2T3	0.572632	S	GSE18842		LATS2	0.470021	S	GSE40419		MCC	0.135329	S	GSE19804_stage2
FOXP1	0.663204	S	GSE18842		CBFA2T3	0.0687696	S	GSE19804_stage3		LIMD1	0.493688	S	GSE18842		EXT1	0.0768161	S	GSE21933
GPC3	0.215061	S	GSE19804_stage3		CBFA2T3	0.331889	S	GSE2193		LIMD1	0.375828	S	GSE40419		LIMD1	0.451782	S	GSE18842
GPC3	0.518002	S	GSE40419		CBFA2T3	0.339617	S	GSE40419		MCC	0.404014	S	GSE40419		NBL1	0.0747731	S	GSE21933
LATS2	0.604147	S	GSE40419		ARHGEF12	0.627983	S	GSE18842		MCC	0.140246	S	GSE19804_stage2		PIK3CA	0.0673117	S	GSE21933
LATS2	0.647694	S	GSE18842		ARHGEF12	0.140581	S	GSE19804_stage2		GPC3	0.394518	S	GSE40419		RHOB	0.114684	S	GSE19804_stage3
MCC	0.17973	S	GSE19804_stage2		ARHGEF12	0.0588199	S	GSE19804_stage3		KCNRG	0.267551	S	GSE19804_stage3		TBRG1	0.430944	S	GSE18842
MCC	0.543332	S	GSE40419		ARHGEF12	0.27465	S	GSE2193		PIK3CA	0.124741	S	GSE21933		RHOB	0.0312821	M	GSE40419
RHOB	0.103647	S	GSE19804_stage2		PTCH1	0.456616	S	GSE18842		TBRG1	0.50041	S	GSE18842		RHOB	0.0224645	M	GSE21933
RHOB	0.447134	S	GSE18842		PTCH1	0.0909399	S	GSE19804_stage3		TRIM13	0.295242	S	GSE19804_stage3		RHOB	0.0838323	M	GSE19804_stage2
DAB2IP	0.427471	S	GSE40419		PIK3CA	0.128111	S	GSE19804_stage2		DAB2IP	0.0837706	M	GSE21933		RHOB	0.200508	M	GSE18842
KCNRG	0.337946	S	GSE19804_stage3		PIK3CA	0.262916	S	GSE2193		DAB2IP	0.197756	M	GSE18842		GPC3	0.0767196	M	GSE40419
PIK3CA	0.379982	S	GS21933		NBL1	0.601657	S	GSE18842		DAB2IP	0.290111	M	GSE40419		GPC3	0.0788835	M	GSE19804_stage3
TBRG1	0.650166	S	GSE18842		NBL1	0.211263	S	GSE2193		DAB2IP	0.0202622	M	GSE19804_stage2		GPC3	0.0479042	M	GSE19804_stage2
TRIM13	0.379975	S	GSE19804_stage3		MCC	0.193258	S	GSE19804_stage2		DAB2IP	0.0912637	M	GSE19804_stage3		GPC3	0.0104476	M	GSE18842
DAB2IP	0.217085	M	GS21933		MCC	0.0979846	S	GSE19804_stage3		DDX5	0.124386	M	GSE40419		DAB2IP	0.0363636	M	GSE40419
DAB2IP	0.0318271	M	GSE19804_stage2		LIMD1	0.301856	S	GSE18842		RHOB	0.0405081	M	GSE21933		DAB2IP	0.0291613	M	GSE21933
DAB2IP	0.134944	M	GSE19804_stage3		LIMD1	0.137978	S	GSE19804_stage3		RHOB	0.296702	M	GSE18842		DAB2IP	0.0359281	M	GSE19804_stage2
DAB2IP	0.324737	M	GSE18842		GPC3	0.627425	S	GSE18842		RHOB	0.243519	M	GSE40419		DAB2IP	0.0781559	M	GSE18842
RHOB	0.117421	M	GS21933		GPC3	0.11539	S	GSE19804_stage3		RHOB	0.0770759	M	GSE19804_stage2		LIMD1	0.0680182	M	GSE40419
RHOB	0.122409	M	GSE19804_stage3		EXT1	0.322709	S	GSE18842		RHOB	0.0955538	M	GSE19804_stage3		LIMD1	0.0970874	M	GSE19804_stage3
RHOB	0.360327	M	GSE40419		EXT1	0.222107	S	GSE2193		FOXP1	0.0872043	M	GSE21933		LIMD1	0.0131737	M	GSE19804_stage2
NBL1	0.211723	M	GS21933		CDKN1C	0.41323	S	GSE18842		FOXP1	0.034565	M	GSE19804_stage2		FOXP1	0.0541498	M	GSE21933
NBL1	0.327566	M	GSE40419		CDKN1C	0.160465	S	GSE19804_stage2		FOXP1	0.143136	M	GSE19804_stage3		FOXP1	0.0509709	M	GSE19804_stage3
NBL1	0.191998	M	GSE18842		KLK10	0.64781	S	GSE18842		KCNRG	0.0274279	M	GSE21933		FOXP1	0.0694611	M	GSE19804_stage2
LATS2	0.12953	M	GS21933		DDX5	0.058486	S	GSE19804_stage3		KCNRG	0.0403707	M	GSE18842		DDX5	0.0131737	M	GSE19804_stage2
LATS2	0.0591833	M	GSE19804_stage2		APC	0.622644	S	GSE18842		KCNRG	0.0222487	M	GSE19804_stage2		DDX5	0.0355673	M	GSE40419
LATS2	0.145979	M	GSE19804_stage3		CDKN1C	0.131188	M	GSE2193		LATS2	0.0468765	M	GSE21933		DDX5	0.0345874	M	GSE19804_stage3
KCNRG	0.107061	M	GS21933		CDKN1C	0.171923	M	GSE40419		LATS2	0.0401271	M	GSE19804_stage2		ARHGEF12	0.0123153	M	GSE40419
KCNRG	0.0500542	M	GSE19804_stage2		DAB2IP	0.148836	M	GSE18842		LATS2	0.107254	M	GSE19804_stage3		ARHGEF12	0.0364078	M	GSE19804_stage3
KCNRG	0.0912693	M	GSE18842		DAB2IP	0.0686258	M	GSE19804_stage2		NBL1	0.0768537	M	GSE21933		ARHGEF12	0.183247	M	GSE18842
FOXP1	0.245876	M	GS21933		DDX5	0.028181	M	GSE19804_stage2		NBL1	0.111447	M	GSE18842		TBRG1	0.0796665	M	GSE40419
FOXP1	0.0499182	M	GSE19804_stage2		DDX5	0.195	M	GSE2193		NBL1	0.183658	M	GSE40419		TBRG1	0.0249089	M	GSE19804_stage3
FOXP1	0.189894	M	GSE19804_stage3		FOXP1	0.0175769	M	GSE18842		EXT1	0.0889791	M	GSE21933		NBL1	0.04913	M	GSE40419
TRIM13	0.0372426	M	GSE19804_stage2		FOXP1	0.170753	M	GSE2193		EXT1	0.0481848	M	GSE18842		NBL1	0.124453	M	GSE18842
TRIM13	0.0656583	M	GSE18842		GPC3	0.0726585	M	GSE19804_stage2		GPC3	0.0448947	M	GSE19804_stage2		LATS2	0.095267	M	GSE19804_stage3
EXT1	0.234183	M	GS21933		GPC3	0.120037	M	GSE40419		GPC3	0.177457	M	GSE19804_stage3		LATS2	0.0826347	M	GSE19804_stage2
EXT1	0.12584	M	GSE18842		LIMD1	0.0336124	M	GSE19804_stage2		LIMD1	0.0158919	M	GSE19804_stage2		KCNRG	0.0174104	M	GSE21933
DDX5	0.0188812	M	GSE19804_stage2		LIMD1	0.123612	M	GSE40419		LIMD1	0.189938	M	GSE19804_stage3		KCNRG	0.0200243	M	GSE19804_stage3
DDX5	0.199615	M	GSE40419		RAP1A	0.0492928	M	GSE18842		PIK3CA	0.0317839	M	GSE19804_stage2		CDKN1C	0.0465369	M	GSE21933
ARHGEF12	0.195812	M	GSE19804_stage3		RAP1A	0.199654	M	GSE2193		PIK3CA	0.0620125	M	GSE19804_stage3		CDKN1C	0.280797	M	GSE18842
ARHGEF12	0.196344	M	GSE40419		PIK3CA	0.0102658	M	GSE18842		RAP1A	0.281579	M	GSE40419		CBFA2T3	0.0509709	M	GSE19804_stage3
TBRG1	0.198522	M	GSE40419		APC	0.0391668	M	GSE19804_stage2		RAP1A	0.0429082	M	GSE19804_stage2		CBFA2T3	0.051497	M	GSE19804_stage2
RASSF2	0.358016	M	GSE40419		CBFA2T3	0.0683334	M	GSE19804_stage2		TRIM13	0.0214917	M	GSE18842		APC	0.0217092	M	GSE40419
RAP1A	0.0581113	M	GSE19804_stage2		DCC	0.0110086	M	GSE19804_stage2		TRIM13	0.0158919	M	GSE19804_stage2		APC	0.0214541	M	GSE19804_stage2
PTCH1	0.11485	M	GS21933		EXT1	0.01156	M	GSE19804_stage2		APC	0.115315	M	GSE40419		TRIM13	0.0212379	M	GSE19804_stage3
PIK3CA	0.0632004	M	GSE19804_stage2		KCNRG	0.0243823	M	GSE18842		ARHGEF12	0.149766	M	GSE19804_stage3		STARD13	0.091018	M	GSE19804_stage2
MCC	0.196894	M	GSE19804_stage3		KLK10	0.0320816	M	GSE19804_stage2		CDKN1C	0.0995364	M	GSE21933		RASSF2	0.0637136	M	GSE19804_stage3
LIMD1	0.0351111	M	GSE19804_stage2		LATS2	0.183736	M	GSE2193		DDX5	0.0107271	M	GSE19804_stage2		RAP1A	0.0598802	M	GSE19804_stage2
KLK10	0.104325	M	GSE19804_stage3		MCC	0.174806	M	GSE40419		KLK10	0.074883	M	GSE19804_stage3		PTCH1	0.0515777	M	GSE19804_stage3
GPC3	0.0611571	M	GSE19804_stage2		NBL1	0.10905	M	GSE40419		MCC	0.157566	M	GSE19804_stage3		PIK3CA	0.0658683	M	GSE19804_stage2
CDKN1C	0.25771	M	GS21933		RECK	0.171683	M	GSE2193		RASSF2	0.243499	M	GSE40419		MCC	0.0679612	M	GSE19804_stage3
APC	0.236038	M	GSE40419		TBRG1	0.159045	M	GSE40419		TBRG1	0.113802	M	GSE40419		DCC	0.0474721	M	GSE40419
Note: W=weak, M=medium, S=strong
5 cohorts	4 cohorts	3 cohorts	1 or 2 cohorts
